# Supplementary material for: Genetic progress in rice yield: preliminary insights from historically released varieties in Sub-Saharan Africa
Source: Front Plant Sci. 2026 Jan 21;16:1670651. doi: 10.3389/fpls.2025.1670651 (PMC12868194; doi:10.3389/fpls.2025.1670651)
Supplement: Supplementary file 1 [file Table1.xlsx]

## Sheet: Sheet1
Table S1. List of varieties with their year of release
Breeding ecology	Country of release	Variety	Parentage	Year of Release
Irrigated lowland	Guinea Conakry	CK4	TCHINKAN 30/IR 4422	1986
Irrigated lowland	Nigeria	FARO 35 (ITA 212)	BG 90-2*4/TETEP	1986
Irrigated lowland	Nigeria	FARO 37 (Sahel 202 ) ou (ITA306)	TOX 494-3696 / TOX 711 / BG 6812	1986
Rainfed lowland	Nigeria	FARO 35 (ITA 212)	BG 90-2*4/TETEP	1986
Rainfed upland	Nigeria	IRAT144 (FARO 39)	IRAT 10/IRAT 13	1986
Rainfed upland	Nigeria	ITA 128 (FARO 43)	63-83/X	1986
Irrigated lowland	Nigeria	FARO 44	SI PI661044/SI PI 651020	1990
Irrigated lowland	Nigeria	FARO 46 (ITA 150)	-	1990
Rainfed lowland	Nigeria	FARO 44	SI PI661044/SI PI 651020	1990
Irrigated lowland	Guinea Conakry	CK21	-	1993
Irrigated lowland	Mali	Kogoni 91-1	Gambiaka-Kokoum/IR 36	1994
Irrigated lowland	Senegal	Sahel 108	IR 30(BHP)/ BABAWEE // IR 36	1994
Irrigated lowland	Senegal	Sahel 201	IR 2071-586/BG 400-1	1994
Irrigated lowland	Guinea Conakry	CK43	-	1997
Irrigated lowland	Mali	Wassa	IR 13240-108-2-2-3 / IR 9129-209-2-2-2-1	1998
Rainfed upland	Côte d'Ivoire	WAB 56-104	IDSA 6 / IAC 164	1998
Irrigated lowland	Nigeria	FARO 52 (WITA 4)	11975/IR 13146-45-2-3	2001
Rainfed lowland	Nigeria	FARO 52 (WITA 4)	11975/IR 13146-45-2-3	2001
Irrigated lowland	Guinea Conakry	CK90	-	2002
Irrigated lowland	Guinea Conakry	CK73	-	2002
Rainfed upland	Côte d'Ivoire	NERICA 1	WAB 56-104 / CG 14//2*WAB 56-104	2002
Rainfed upland	Côte d'Ivoire	NERICA 2	WAB 56-104 / CG 14//2*WAB 56-104	2002
Rainfed upland	Côte d'Ivoire	NERICA 4	WAB 56-104 / CG 14//2*WAB 56-104	2002
Irrigated lowland	Nigeria	FARO 57	Bouake189/Faro36	2005
Rainfed lowland	Nigeria	TOX 40004-43-1-2-1	Bouake189/Faro36	2005
Irrigated lowland	Burkina Faso	FKR 56N (NERICA L-41)	TOG5681/4*IR64	2006
Irrigated lowland	Burkina Faso	FKR 62N (NERICA L-19)	TOG5681/3*IR64	2006
Irrigated lowland	Senegal	Sahel 134	IR 1791-5-4-3-3/IR 9129-209-2-2-2-1	2007
Irrigated lowland	Senegal	Sahel 210	-	2007
Irrigated lowland	Nigeria	FARO 60 (NERICA-L19)	TOG5681/3*IR64	2011
Rainfed lowland	Nigeria	FARO 60 (NERICA-L19)	TOG5681/3*IR64	2011
Rainfed lowland	Nigeria	FARO 61 (NERICA-L34)	TOG5681/4*IR64	2011
Rainfed upland	Mali	DKA-P17	RAM 120/NERICA 4/SIK 150-A150	2011
Rainfed upland	Mali	DKA-P27	RAM120/NERICA 4	2011
Rainfed upland	Côte d'Ivoire(Release Pipeline)	ART34-79-D1-1	WAB638-1/BRS PRIMAVERA	-
Rainfed upland	Nigeria	FARO 59 (NERICA 8)	WAB 56 – 104 / CG 14	2011
Irrigated lowland	Mali	Wapmo	IR 31851-96-2-3-2-1 //IR66231-37-1-2	2012
Rainfed lowland	Guinea Conakry	ARICA 6	OG 1039-12/IR 64	2013
Rainfed lowland	Guinea Conakry	WAT 1046-B-43-2-2-2 (ARICA 8)	SIPI692033/CK4	2013
Rainfed lowland	Mali	ARICA 2	WITA 4/CC 9704	2013
Rainfed lowland	Mali	ARICA 3	WITA 4/WAB 875-5A1-1	2013
Irrigated lowland	Burkina Faso	FKR 64 (TS2)	-	2014
Rainfed lowland	Guinea Conakry	ARICA 18	Tog7442 x FARO 52/FARO 52	2014
Irrigated lowland	Guinea Conakry	ARICA 6	OG 1039-12 / 2*IR 64	2015
Irrigated lowland	Guinea Conakry	ARICA 18	Tog7442 x FARO 52)// 3* FARO 52	2015
Rainfed lowland	Guinea Conakry	WAB 2135-WACB-2-TGR2-WAT3-1	FKR 19/BW 348-1	2015
Rainfed upland	Nigeria	ART15-7-16-38-1-B-B-2 (FARO 64)	WAB 56-104/IRGC106176//WAB 56-104	2015
Rainfed upland	Nigeria	ART16-5-9-22-3-B-B-2 (FARO 65)	WAB56-104/IRGC106176///WAB56-104	2015
Irrigated lowland	Mali	Yiriwamalo	-	2016
Rainfed lowland	Mali	DKA-M13	Mutant O. longistaminata/SIK385-b-42-28-28	2016
Rainfed upland	Mali	CNAX 3031-78-2-1-1 (ARICA 16)	GUAPORE x LEBONNET	2016
Rainfed upland	Mali	DKA-P28	RAM 120/NERICA 4	2016
Irrigated lowland	Nigeria	FARO 66	Wita 4/Swarna Sub1	2017
Irrigated lowland	Nigeria	FARO 67	NERICA-L-19/IR 64 Sub1	2017
Irrigated lowland	Senegal	ISRIZ-07	IR 24*2/IR 747-B2-6-3	2017
Irrigated lowland	Senegal	ISRIZ-15	CT8837-1-17-9-21// Oryza-1/Oryzica Lianos-4	2017
Rainfed lowland	Nigeria	FARO 66	Wita 4/Swarna Sub1	2017
Rainfed lowland	Nigeria	FARO 67	NERICA-L-19/IR 64 Sub1	2017
Irrigated lowland	Burkina Faso	FKR 84 (Orylux 6)	WITA 1 / PUSA BASMATI	2018
Rainfed lowland	Guinea Conakry	CK 450 BF	-	2018
Rainfed lowland	Mali	ARICA-IER 1	FARO 35/BW348-1	2019
Rainfed lowland	Mali	KAFACI 1	Milyang23/O.glaberrima-128/KhaoHaLon//Mogyang	2019
Rainfed upland	Mali	DKA-P29	RAM120/NERICA 4/SIK 150-A150	2019
Rainfed upland	Côte d'Ivoire	ART15-11-8-5-2-B-1 (ARICA 14)	WAB 56-104/IRGC106176//WAB 56-104	2024
Rainfed upland	Côte d'Ivoire	ART15-16-12-3-1-B-1-B-3-1 (CRAM 4)	WAB 56-104/IRGC106176//WAB 56-104	2024
Irrigated lowland	Nigeria	FARO 61 (NERICA-L34)	TOG5681/4*IR64	2012
Rainfed upland	Côte d'Ivoire	ART35-49-1-7D-1(CRAM 6)	WAB638-1/BRS PRIMAVERA	2024
Irrigated lowland	Irrigated lowland	ARS 1298-B-B-1-1-SAL3	SAHEL 159/BRRI DHAN 50	-
Irrigated lowland	Irrigated lowland	HR32083-HB3568-151	-	-
Irrigated lowland	Burkina Faso	FKR 76	TS2(FKR 64)/FKR 19	-
Irrigated lowland	Burkina Faso	FKR 78	TS2(FKR 64)/FKR 19	-
Irrigated lowland	Burkina Faso	FKR 80	TS2(FKR 64)/FKR 19	-
Rainfed lowland	DRC(Release Pipeline)	ART1399-135-1-B-1	NERICA L-43/IR 64 Sub1	-
Rainfed lowland	Sierra Leone (Release Pipeline)	ART217-28-2-B-1	FARO 60/IR 64 SUB1	-
Rainfed lowland	Guinea (Release Pipeline)	ART1261-200-B-B-1	FARO 52/WITA/IRAT 109	-
Rainfed lowland	Sierra Leone (Release Pipeline)	ART216-129-B-1-B-B	NIL 130/FARO 52	-
Rainfed lowland	Sierra Leone (Release Pipeline)	ART143-44-B-1-B-B	JARIBU 226/APO	-
Rainfed lowland	Nigeria (Release Pipeline)	ARC121-TGR4-2-3-MB1-1	IDSA 85/NERICA-L20	-
Rainfed upland	Sierra Leone (Release Pipeline)	ART34-88-1-2-B-1	BRS PRIMAVERA/WAB638-1	-
Rainfed upland	Burkina Faso (Release Pipeline)	ART35-200-2-2-B-1	WAB638-1/BRS PRIMAVERA	-
